# Supplementary material for: Dietary Factors of blaNDM Carriage in Health Community Population: A Cross-Sectional Study
Source: Int J Environ Res Public Health. 2021 Jun 2;18(11):5959. doi: 10.3390/ijerph18115959 (PMC8199633; doi:10.3390/ijerph18115959)
Supplement: Supplementary file 1 [file ijerph-18-05959-s001.zip]

Archive with 1 entries (1 files):
- ijerph-1196462-supplementary.pdf
